# Supplementary material for: Evaluation of Left Ventricular Function Using Four-Dimensional Flow Cardiovascular Magnetic Resonance: A Systematic Review
Source: J Cardiovasc Dev Dis. 2022 Sep 12;9(9):304. doi: 10.3390/jcdd9090304 (PMC9503592; doi:10.3390/jcdd9090304)
Supplement: Supplementary file 1 [file jcdd-09-00304-s001.zip]

Archive with 1 entries (1 files):
- jcdd-1894902-supplementary.pdf
